# Supplementary material for: Partial mitochondrial DNA sequences suggest the existence of a cryptic species within the Leucosphyrus group of the genus Anopheles (Diptera: Culicidae), forest malaria vectors, in northern Vietnam
Source: Parasit Vectors. 2010 Apr 30;3:41. doi: 10.1186/1756-3305-3-41 (PMC2881913; doi:10.1186/1756-3305-3-41)
Supplement: Additional file 3 — Alignment of concatenated partial sequences (570 bp in total) of the mitochondrial DNA COI and ND6 genes in FASTA format. [file 1756-3305-3-41-S3.FAS]

>36_bai6
nnnnnnnnnnnnnnnnnnnnnnnnCTCAGATTTTCCTGATAGCTATTTAACATGAAATATTGTATCTACTTTAGGTAGAACAATTTCACTATTTGCTATTTTATACTTTTTATTTATTATTTGAGAAAGTATAATTACTCAACGAACTCCTGCTTTTCCTATACAATTATCTTCATCTATTGAATGATATCATACACTACCTCCAGCAGAACACACATATGGTTTTCTTATGTATTATTTTTAATTTTTTTAGGAGGAATATTAATTTTATTTATTTATGTTACTTCATTATCTTCAAATGAAATATTTTCTATATCTTTTAGTTTATCATTATTTAGAATTTTTATAATTTCAATTATATTTTTATTATTTTTTATTTTAGATAAATCATTAATAGAACAATTTATTTTAAATATAGAAACAGAAAAATTATCAATAATAAATAATTTAATTAACGAAAATATTTTATCTTTAAATAAAATATATAATTTTCCTACAAATTTAATTACTTTGCTATTAATTAATTATTTATTTTTAACACTACTAGTAACTGTAAAAATTACAAAAAAA
>35_bai5
ATTAGCCGGGATACCTCGACGATACTCAGATTTTCCTGATAGCTATTTAACATGAAATATTGTATCTACTTTAGGTAGAACAATTTCACTATTTGCTATTTTATACTTTTTATTTATTATTTGAGAAAGTATAATTACTCAACGAACTCCTGCTTTTCCTATACAATTATCTTCATCTATTGAATGATATCATACACTACCTCCAGCAGAACACACATATGATTTTCTTATGTATTATTTTTAATTTTTTTAGGAGGAATATTAATTTTATTTATTTATGTTACTTCATTATCTTCAAATGAAATATTTTCTATATCTTTTAGTTTATCATTATTTAGAATTTTTATAATTTCAATTATATTTTTATTATTTTTTATTTTAGATAAATCATTAATAGAACAATTTATTTTAAATATAGAAACAGAAAAATTATCAATAATAAATAATTTAATTAACGAAAATATTTTATCTTTAAATAAAATATATAATTTTCCTACAAATTTAATTACTTTGCTATTAATTAATTATTTATTTTTAACACTATTAGTAACTGTAAAAATTACAAAAAAA
>06_baiS11
ATTAGCCGGGATACCTCGACGATACTCAGATTTTCCTGATAGCTACTTAACATGAAATATTGTATCTACTTTAGGTAGAACAATTTCACTATTTGCTATTTTATACTTTTTATTTATTATTTGAGAAAGTATAATTACTCAACGAACTCCTGCTTTTCCTATACAATTATCTTCATCTATTGAATGATATCATACACTACCTCCAGCAGAACACACATATGATTTTCTTATGTATTATTTTTAATTTTTTTAGGAGGAATATTAATTTTATTTATTTATGTTACTTCATTATCTTCAAATGAAATATTTTCTATATCTTTTAGTTTATCATTATTTAGAATTTTTATAATTTCAATTATATTTTTATTATTTTTTATTTTAGATAAATCATTAATAGAACAATTTATTTTAAATATAGAAACAGAAAAATTATCAATAATAAATAATTTAATTAACGAAAATATTTTATCTTTAAATAAAATATATAATTTTCCTACAAATTTAATTACTTTGCTACTAATTAATTATTTATTTTTAACACTATTAGTAACTGTAAAAATTACAAAAAAA
>07_bi34di45
ATTAGCCGGGATACCTCGACGATACTCAGATTTTCCTGATAGCTACTTAACATGAAATATTGTATCTACTTTAGGTAGAACAATTTCACTATTTGCTATTTTATACTTTTTATTTATTATTTGAGAAAGTATAATTACTCAACGAACTCCTGCTTTTCCTATACAATTATCTTCATCTATTGAATGATATCATACACTACCTCCAGCAGAACACACATATGATTTTCTTATGTATTATTTTTAATTTTTTTAGGAGGAATATTAATTTTATTTATTTATGTTACTTCATTATCTTCAAATGAAATATTTTCTATATCTTTTAGTTTATCATTATTTAGAATTTTTATAATTTCAATTATATTTTTATTATTTTTTATTTTAGATAAATCATTAATAGAACAATTTATTTTAAATATAGAAACAGAAAAATTATCAATAATAAATAATTTAATTAACGAAAATATTTTATCTTTAAATAAAATATATAATTTTCCTACAAATTTAATTACTTTGCTATTAATTAATTATTTATTTTTAACACTATTAGTAACTGTAAAAATTACAAAAAAA
>11_V76
ATTAGCCGGGATACCTCGACGATACTCAGATTTTCCTGATAGCTACTTAACATGAAATATTGTATCTACTTTAGGTAGAACAATTTCACTATTTGCTATTTTATACTTTTTATTTATTATTTGAGAAAGTATAATTACTCAACGAACCCCTGCTTTTCCTATACAATTATCTTCGTCTATTGAATGATATCATACACTACCTCCAGCAGAACACACATATGATTTTCTTATGTATTATTTTTAATTTTTTTAGGAGGAATATTAATTTTATTTATTTATGTTACTTCATTATCTTCAAATGAAATATTTTCTATATCTTTTAGTTTATCATTATTTAGAATTTTTATAATTTCAATTATATTTTTATTATTTTTTATTTTAGATAAATCATTAATAGAACAATTTATTTTAAATATAGAAACAGAAAAATTATCAATAATAAATAATTTAATTAACGAAAATATTTTATCTTTAAATAAAATATATAATTTTCCTACAAATTTAATTACTTTGCTATTAATTAATTATTTATTTTTAACACTATTAGTAACTGTAAAAATTACAAAAAAA
>13_3_7
ATTAGCCGGAATACCTCGACGATACTCAGATTTTCCTGATAGCTACTTAACATGAAATATTGTATCTACTTTAGGTAGAACAATTTCACTATTTGCTATTTTATACTTTTTATTTATTATTTGAGAAAGTATAATTACTCAACGAACTCCTGCTTTTCCTATACAATTATCTTCATCTATTGAATGATATCATACACTACCTCCAGCAGAACACACATATGATTTTCTTATGTATTATTTTTAATTTTTTTAGGAGGAATATTAATTTTATTTATTTATGTTACTTCATTATCTTCAAATGAAATATTTTCTATATCTTTTAGTTTATCATTATTTAGAATTTTTATAATTTCAATTATATTTTTATTATTTTTTATTTTAGATAAATCATTAATAGAACAATTTATTTTAAATATAGAAACAGAAAAATTATCAATAATAAATAATTTAATTAACGAAAATATTTTATCTTTAAATAAAATATATAATTTTCCTACAAATTTAATTACTTTACTATTAATTAATTATTTATTTTTAACACTATTAGTAACTGTAAAAATTACAAAAAAA
>03_S5_6
ATTAGCAGGGATACCTCGACGATACTCAGATTTTCCTGATAGCTACTTAACATGAAATATTGTATCTACTTTAGGTAGAACAATTTCACTATTTGCTATTTTATACTTTTTATTTATTATTTGAGAAAGTATAATTACTCAACGAACTCCTGCTTTTCCTATACAATTATCTTCATCTATTGAATGATATCATACACTACCTCCAGCAGAACACACATATGATTTTCTTATGTATTATTTTTAATTTTTTTAGGAGGAATATTAATTTTATTTATTTATGTTACTTCATTATCTTCAAATGAAATATTTTCTATATCTTTTAGTTTATCATTATTTAGAATTTTTATAATTTCAATTATATTTTTATTATTTTTTATTTTAGATAAATCGTTAATAGAACAATTTATTTTAAATATAGAAACAGAAAAATTATCAATAATAAATAATTTAATTAACGAAAATATTTTATCTTTAAATAAAATATATAATTTTCCTACAAATTTAATTACTTTACTATTAATTAATTATTTATTTTTAACACTATTAGTAACTGTAAAAATTACAAAAAAA
>09_V51_4
ATTAGCAGGGATACCTCGACGATACTCAGATTTTCCTGATAGCTACTTAACATGAAATATTGTATCTACTTTAGGTAGAACAATTTCACTATTTGCTATTTTATACTTTTTATTTATTATTTGAGAAAGTATAATTACTCAACGAACTCCTGCTTTTCCTATACAATTATCTTCATCTATTGAATGATATCATACACTACCTCCAGCAGAACACACATATGATTTTCTTATGTATTATTTTTAATTTTTTTAGGAGGAATATTAATTTTATTTATTTATGTTACTTCATTATCTTCAAATGAAATATTTTCTATATCTTTTAGTTTATCATTATTTAGAATTTTTATAATTTCAATTATATTTTTATTATTTTTTATTTTAGATAAATCATTAATAGAACAATTTATTTTAAATATAGAAACAGAAAAATTATCAATAATAAATAATTTAATTAACGAAAATATTTTATCTTTAAATAAAATATATAATTTTCCTACAAATTTAATTACTTTACTATTAATTAATTATTTATTTTTAACACTATTAGTAACTGTAAAAATTACAAAAAAA
>16_PM01804
ATTAGCAGGAATACCTCGACGATACTCAGATTTTCCTGATAGCTACTTAACATGAAATATTGTATCTACTTTAGGTAGAACAATTTCACTATTTGCTATTTTATACTTTTTATTTATTATTTGAGAAAGTATAATTACTCAACGAACTCCTGCTTTTCCTATACAATTATCTTCATCTATTGAATGATATCATACACTACCTCCAGCAGAACACACATATGATTTTCTTATGTATTATTTTTAATTTTTTTAGGAGGAATATTAATTTTATTTATTTATGTTACTTCATTATCTTCAAATGAAATATTTTCTATATCTTTTAGTTTATCATTATTTAGAATTTTTATAATTTCAATTATATTTTTATTATTTTTTATTTTAGATAAATCATTAATAGAACAATTTATTTTAAATATAGAAACAGAAAAATTATCAATAATAAATAATTTAATTAACGAAAATATTTTATCTTTAAATAAAATATATAATTTTCCTACAAATTTAATTACTTTACTATTAATTAATTATTTATTTTTAACACTATTAGTAACTGTAAAAATTACAAAAAAA
>29_dirus3
ATTAGCCGGGATACCTCGACGATACTCAGATTTTCCTGATAGCTACTTAACATGAAATATTGTATCTACTTTAGGTAGAACAATTTCACTATTTGCTATTTTATACTTTTTATTTATTATTTGAGAAAGTATAATTACTCAACGAACTCCTGCTTTTCCTATACAATTATCTTCATCTATTGAATGAYATCATACACTACCTCCAGCAGAACnnnnnnnnnATTTTCTTATGTATTATTTTTAATTTTTTTAGGAGGAATATTAATTTTATTTATTTATGTTACTTCATTATCTTCAAATGAAATATTTTCTATATCTTTTAGTTTATCATTATTTAGAATTTTTATAATTTCAATTATATTTTTATTATTTTTTATTTTAGATAAATCATTAATAGAACAATTTATTTTAAATATAGAAACAGAAAAATTATCAATAATAAATAATTTAATTAACGAAAATATTTTATCTTTAAATAAAATATATAATTTTCCTACAAATTTAATTACTTTGCTATTAATTAATTATTTATTTTTAACACTACTAGTAACTGTAAAAATTACAAAAAAA
>14_PM01866
ATTAGCCGGGATACCTCGACGATACTCAGATTTTCCTGATAGCTACTTAACATGAAATATTGTATCTACTTTAGGTAGAACAATTTCACTATTTGCTATTTTATACTTTTTATTTATTATTTGAGAAAGTATAATTACTCAACGAACTCCTGCTTTTCCTATACAATTATCTTCATCTATTGAATGATATCATACACTACCTCCAGCAGAACACACATATGATTTTCTTATGTATTATTTTTAATTTTTTTAGGAGGAATATTAATTTTATTTATTTATGTTACTTCATTATCTTCAAATGAAATATTTTCTATATCTTTTAGTTTATCATTATTTAGAATTTTTATAATTTCAATTATATTTTTATTATTTTTTATTTTAGATAAATCATTAATAGAACAATTTATTTTAAATATAGAAACAGAAAAATTATCAATAATAAATAATTTAATTAACGAAAATATTTTATCTTTAAATAAAATATATAATTTTCCTACAAATTTAATTACTTTGCTATTAATTAATTATTTATTTTTAACACTACTAGTAACTGTAAAAATTACAAAAAAA
>17_PM01914
GTTAGCCGGGATACCTCGACGATACTCAGATTTTCCTGATAGCTACTTAACATGAAATATTGTATCTACTTTAGGTAGAACAATTTCACTATTTGCTATTTTATACTTTTTATTTATTATTTGAGAAAGTATAATTACTCAACGAACTCCTGCTTTTCCTATACAATTATCTTCATCTATTGAATGATATCATACACTACCTCCAGCAGAACACACATATGATTTTCTTATGTATTATTTTTAATTTTTTTAGGAGGAATATTAATTTTATTTATTTATGTTACTTCATTATCTTCAAATGAAATATTTTCTATATCTTTTAGTTTATCATTATTTAGAATTTTTATAATTTCAATTATATTTTTATTATTTTTTATTTTAGATAAATCATTAATAGAACAATTTATTTTAAATATAGAAACAGAAAAATTATCAATAATAAATAATTTAATTAACGAAAATATTTTATCTTTAAATAAAATATATAATTTTCCTACAAATTTAATTACTTTGCTATTAATTAATTATTTATTTTTAACACTACTAGTAACTGTAAAAATTACAAAAAAA
>15_PM01867
ATTAGCCGGGATACCTCGACGATACTCAGATTTTCCTGATAGATACTTAACATGAAATATTGTATCTACTTTAGGTAGAACAATTTCACTATTTGCTATTTTATACTTTTTATTTATTATTTGAGAAAGTATAATTACTCAACGAACTCCTGCTTTTCCTATACAATTATCTTCATCTATTGAATGATATCATACACTACCTCCAGCAGAACACACATATGATTTTCTTATGTATTATTTTTAATTTTTTTAGGAGGAATATTGATTTTATTTATTTATGTTACTTCATTATCTTCAAATGAAATATTTTCTATATCTTTTAGTTTATCATTATTTAGAATTTTTATAATTTCAATTATATTTTTATTATTTTTTATTTTAGATAAATCATTAATAGAACAATTTATTTTAAATATAGAAACAGAAAAATTATCAATAATAAATAATTTAATTAACGAAAATATTTTATCTTTAAATAAAATATATAATTTTCCTACAAATTTAATTACTTTGCTATTAATTAATTATTTATTTTTAACACTACTAGTAACTGTAAAAATTACAAAAAAA
>04_S7
ATTAGCCGGAATACCTCGACGATACTCAGATTTTCCTGATAGCTACTTAACATGAAATATTGTATCTACTTTAGGTAGAACAATTTCACTATTTGCTATTTTATACTTTTTATTTATTATTTGAGAAAGTATAATTACTCAACGAACTCCTGCTTTTCCTATACAATTATCTTCATCTATTGAATGATATCATACACTACCTCCAGCAGAACACACATATGATTTTCTTATGTATTATTTTTAATTTTTTTAGGAGGAATATTAATTTTATTTATTTATGTTACTTCATTGTCTTCAAATGAAATATTTTCTATATCTTTTAGTTTATCATTATTTAGAATTTTTATAATTTCAATTATATTTTTATTATTTTTTATTTTAGATAAATCATTAATAGAACAATTTATTTTAAAGATAGAAACAGAAAAATTATCAATAATAAATAATTTAATTAACGAAAATATTTTATCTTTAAATAAAATATATAATTTTCCTACAAATTTAATTACTTTGCTATTNATTAATTATTTATTTTTAACACTACTAGTAACTGTAAAAATTACAAAAAAA
>05_S8_9V74
ATTAGCCGGAATACCTCGACGATACTCAGATTTTCCTGATAGCTACTTAACATGAAATATTGTATCTACTTTAGGTAGAACAATTTCACTATTTGCTATTTTATACTTTTTATTTATTATTTGAGAAAGTATAATTACTCAACGAACTCCTGCTTTTCCTATACAATTATCTTCATCTATTGAATGATATCATACACTACCTCCAGCAGAACACACATATGATTTTCTTATGTATTATTTTTAATTTTTTTAGGAGGAATATTAATTTTATTTATTTATGTTACTTCATTGTCTTCAAATGAAATATTTTCTATATCTTTTAGTTTATCATTATTTAGAATTTTTATAATTTCAATTATATTTTTATTATTTTTTATTTTAGATAAATCATTAATAGAACAATTTATTTTAAATATAGAAACAGAAAAATTATCAATAATAAATAATTTAATTAACGAAAATATTTTATCTTTAAATAAAATATATAATTTTCCTACAAATTTAATTACTTTGCTATTAATTAATTATTTATTTTTAACACTACTAGTAACTGTAAAAATTACAAAAAAA
>01_S1
ATTAGCCGGAATACCTCGACGATACTCAGATTTTCCTGATAGCTACTTAACATGAAATATTGTATCTACTTTAGGTAGAACAATTTCACTATTTGCTATTTTATACTTTTTATTTATTATTTGAGAAAGTATAATTACTCAACGAACTCCTGCTTTTCCTATACAACTATCTTCATCTATTGAATGATATCATACACTACCTCCAGCAGAACACACATATGATTTTCTTATGTATTATTTTTAATTTTTTTAGGAGGAATATTAATTTTATTTATTTATGTTACTTCATTGTCTTCAAATGAAATATTTTCTATATCTTTTAGTTTATCATTATTTAGAATTTTTATAATTTCAATTATATTTTTATTATTTTTTGTTTTAGATAAATCATTAATAGAACAATTTATTTTAAATATAGAAACAGAAAAATTATCAATAATAAATAATTTAATTAACGAAAATATTTTATCTTTAAATAAAATATATAATTTTCCTACAAATTTAATTACTTTGCTATTAATTAATTATTTATTTTTAACACTATTAGTAACTGTAAAAATTACAAAAAAA
>02_S2
ATTAGCCGGGATACCTCGACGATACTCAGATTTTCCTGATAGCTACTTAACATGAAATATTGTATCTACTTTAGGTAGAACAATTTCACTATTTGCTATTTTATACTTTTTATTTATTATTTGAGAAAGTATAATTACTCAACGAACTCCTGCTTTTCCTATACAATTATCTTCATCTATTGAATGATATCATACACTACCCCCAGCAGAACACACATATGATTTTCTTATGTATTATTTTTAATTTTTTTAGGAGGAATATTAATTTTATTTATTTATGTTACTTCATTGTCTTCAAATGAAATATTTTCTATATCTTTTAGTTTATCATTATTTAGAATTTTTATAATTTCAATTATATTTTTATTATTTTTTATTTTAGATAAATCATTAATAGAACAATTTATTTTAAATATAGAAACAGAAAAATTATCAATAATAAATAATTTAATTAACGAAAATATTTTATCTTTAAATAAAATATATAATTTTCCTACAAATTTAATTACTTTACTATTAATTAATTATTTATTTTTAACACTACTAGTAACTGTAAAAATTACAAAAAAA
>08_V43
ATTAGCCGGAATACCTCGACGATACTCAGATTTTCCTGATAGCTACTTAACATGAAATATTGTATCTACTTTAGGTAGAACAATTTCACTATTTGCTATTTTATACTTTTTATTTATTATTTGAGAAAGTATAATTACTCAACGAACTCCTGCTTTTCCTATACAATTATCTTCATCTATTGAATGATATCATACACTACCTCCAGCAGAACACACATATGATTTTCTTATGTATTATTTTTAATTTTTTTAGGAGGAATATTAATTTTATTTATTTATGTTACTTCATTGTCTTCAAATGAAATATTTTCTATATCTTTTAGTTTATCATTATTTAGAATTTTTATAATTTCAATTATATTTTTATTATTTTTTATTTTAGATAAATCATTAATAGAACAATTTATTTTAAATATAGAAACAGAAAAATTATCAATAATAAATAATTTAATTAACGAAAATATTTTATCTTTAAATAAAATATATAATTTTCCTACAAATTTAATTACTTTACTATTAATTAATTATTTATTTTTAACACTACTAGTAACTGTAAAAATTACAAAAAAA
>10_V71
ATTAGCCGGGATACCTCGACGATACTCAGATTTTCCTGATAGCTACTTAACATGAAATATTGTATCTACTTTAGGTAGAACAATTTCACTATTTGCTATTTTATACTTTTTATTTATTATTTGAGAAAGTATAATTACTCAACGAACTCCTGCTTTTCCTATACAATTATCTTCATCTATTGAATGATATCATACACTACCTCCAGCAGAACACACATATGATTTTCTTATGTATTATTTTTAATTTTTTTAGGAGGAATATTAATTTTATTTATTTATGTTACTTCATTGTCTTCAAATGAAATATTTTCTATATCTTTTAGTTTATCATTATTTAGAATTTTTATAATTTCAATTATATTTTTATTATTTTTTATTTTAGATAAATCATTAATAGAACAATTTATTTTAAATATAGAAACAGAAAAATTATCAATAATAAATAATTTAATTAACGAAAATATTTTATCTTTAAATAAAATATATAATTTTCCTACAAATTTAATTACTTTGCTATTAATTAATTATTTATTTTTAACACTACTAGTAACTGTAAAAATTACAAAAAAA
>12_1_3
ATTAGCCGGGATACCTCGACGATACTCAGATTTTCCTGATAGCTACTTAACATGAAATATTGTATCTACTTTAGGTAGAACAATTTCACTATTTGCTATTTTATACTTTTTATTTATTATTTGAGAAAGTATAATTACTCAACGAACTCCTGCTTTTCCTATACAATTATCTTCATCTATTGAATGATATCATACATTACCTCCAGCAGAACACACATATGATTTTCTTATGTATTATTTTTAATTTTTTTAGGAGGAATATTAATTTTATTTATTTATGTTACTTCATTGTCTTCAAATGAAATATTTTCTATATCTTTTAGTTTATCATTATTTAGAATTTTTATAATTTCAATTATATTTTTATTATTTTTTATTTTAGATAAATCATTAATAGAACAATTTATTTTAAATATAGAAACAGAAAAATTATCAATAATAAATAATTTAATTAACGAAAATATTTTATCTTTAAATAAAATATATAATTTTCCTACAAATTTAATTACTTTGCTATTAATTAATTATTTATTTTTAACACTACTAGTAACTGTAAAAATTACAAAAAAA
>37_elegans
ATTAGCCGGGATACCTCGACGATATTCAGATTTTCCTGACAGCTACTTAACATGAAACATTGTATCTACTTTAGGTAGAACAATTTCACTATTTGCTATTTTATACTTTTTATTTATTATTTGAGAAAGTATAATTACTCAACGAACTCCCGCTTTTCCTATACAATTATCTTCATCTATTGAATGATATCATACATTACCTCCAGCAGAACACACATATGATTTTCTTATGTATTATTTTTAATTTTTTTAGGAGGAATATTAATTTTATTTATTTATGTTACTTCATTATCTTCAAATGAAATATTTTCTATATCTTTTAGTTTATCATTATTTAGAATTTTTATAATTTCAATTATATTTTTATTATTTTTTATTTTAGATAAATCATTAATAGAACAATTTATTTTAAATATAGAAACAGAAAAATTATCAATAATAAATAATTTAATTAACGAAAATATTTTATCTTTAAATAAAATATATAATTTTCCTACAAATTTAATTACTTTGCTATTAATTAATTATTTATTTTTAACACTACTAGTAACTGTAAAAATTACAAAAAAA
>34_sca5
nnnnnnnnnnnnnnnnnnnnnnnnCTCAGATTTTCCTGATAGTTACTTAACATGAAACATTGTATCTACTTTAGGTAGAACAATTTCACTATTTGCTATTTTATACTTTTTATTTATTATTTGAGAAAGTATAATTACTCAACGAACTCCTGCTTTTCCTATACAATTATCTTCATCTATTGAATGATACCACACATTACCTCCAGCAGAACACACATATGATTTTCTTATGTATTATTTTTAATTTTTTTAGGAGGAATATTAATTTTATTTATTTATGTTACTTCATTATCTTCAAACGAAATATTTTCTATATCTTTTAGTTTATCATTATTTAGAATTTTTATAATTTCAATTATATTTTTATTATTTTTTATTTTAGATAAATCATTAATAGAACAATTTATTTTAAATATAGAAACAGAAAAATTATCAATAATAAATAATTTAATTAATGAAAATATTTTATCTTTAAATAAAATATATAATTTTCCTACAAATTTAATTACTTTACTATTAATTAATTATTTATTTTTAACACTACTAGTAACTGTAAAAATTACAAAAAAA
>41_taka1_2
ATTAGCCGGAATACCTCGACGATATTCAGATTTTCCTGATAGCTACTTAACATGAAATATTGTATCTACTTTAGGTAGAACAATTTCACTATTTGCTATTTTATACTTTTTATTTATTATCTGAGAAAGTATAATTACTCAACGAACTCCTGCTTTTCCTATACAATTATCTTCATCTATTGAATGATATCACACATTACCTCCAGCAGAACACACATATGATTTTCTTATGTATTATTTTTAATTTTTTTAGGAGGAATATTAATTTTATTTATTTATGTTACTTCATTATCTTCAAACGAAATATTTTCTATATCTTTTAGTTTATCATTATTTAGAATTTTTATAATTTCAATTATATTTTCATTATTTTTTATTTTAGATAAATCATTAATAGAACAATTTATTTTAAATATAGAAACAGAAAAATTATCAATAATAAATAATTTAATTAATGAAAATATTTTATCTTTAAATAAAATATATAATTTTCCTACAAATTTAATTACTTTGCTATTAATTAATTATTTATTTTTAACATTACTAGTGACTGTAAAAATTACAAAAAAA
>42_taka3
ATTAGCCGGAATACCTCGACGATATTCAGATTTTCCTGATAGCTACTTAACATGAAATATTGTATCTACTTTAGGTAGAACAATTTCACTATTTGCTATTTTATACTTTTTATTTATTATCTGAGAAAGTATAAGTACTCAACGAACTCCTGCTTTTCCTATACAATTATCTTCATCTATTGAATGATATCACACATTACCTCCAGCAGAACACACATATGATTTTCTTATGTATTATTTTTAATTTTTTTAGGAGGAATATTAATTTTATTTATTTATGTTACTTCATTATCTTCAAACGAAATATTTTCTATATCTTTTAGTTTATCATTATTTAGAATTTTTATAATTTCAATTATATTTTCATTATTTTTTATTTTAGATAAATCATTAATAGAACAATTTATTTTAAATATAGAAACAGAAAAATTATCAATAATAAATAATTTAATTAATGAAAATATTTTATCTTTAAATAAAATATATAATTTTCCTACAAATTTAATTACTTTGCTATTAATTAATTATTTATTTTTAACATTACTAGGGACTGTAAAAATTACAAAAAAA
>30_cra1
ATTAGCTGGAATACCTCGACGATACTCAGATTTTCCTGATAGTTACTTAACATGAAATATTGTATCTACTTTAGGTAGAACAATTTCACTATTTGCTATTTTATACTTTTTATTTATTATTTGAGAAAGTATAATTACTCAACGAACTCCTGCTTTTCCTATACAATTATCCTCATCTATTGAGTGATACCACACATTACCTCCAGCAGAACACACATATGATTTTCTTATGTATTATTTTTAATTTTTTTAGGAGGAATATTAATTTTATTTATTTATGTTACTTCATTATCTTCAAACGAAATATTTTCTATATCTTTTAGTTTATCATTATTTAGAATTTTTATAATTTCAACTATATTTTTATTATTTTTTATTTTAGATAAATCATTAATAGAACAATTTATTTTAAATATAGAAACAGAAAAATTATCAATAATAAATAATTTAATTAATGAAAATATTTTATCTTTAAATAAAATATATAATTTTCCTACAAATTTAATTACTTTGCTATTAATTAATTATTTATTTTTAACTCTACTAGTAACTGTAAAAATTACAAAAAAA
>31_cra2
ATTAGCTGGAATACCTCGACGATACTCAGATTTTCCTGATAGTTACTTAACATGAAATATTGTATCTACTTTAGGTAGAACAATTTCACTATTTGCTATTTTATACTTTTTATTTATTATTTGAGAAAGTATAATTACTCAACGAACTCCTGCTTTTCCTATACAATTATCCTCATCTATTGAGTGATACCACACATTACCTCCAGCAGAACACACATATGATTTTCTTATGTATTATTTTTAATTTTTTTAGGAGGAATATTAATTTTATTTATTTATGTTACTTCATTATCTTCAAACGAAATATTTTCTATATCTTTTAGTTTATCATTATTTAGAATTTTTATAATTTCAACTATATTTTTATTATTTTTTATTTTAGATAAATCATTAATAGAACAATTTATTTTAAATATAGAAACAGAAAAATTATCAATAATAAATAATTTAATTAATGAAAATATTTTATCTTTAAATAAAATATATAATTTTCCTACAAATTTAATTACTTTGCTATTAATTAATTATTTATTTTTAACACTACTAGTAACTGTAAAAATTACAAAAAAA
>32_sca2
ATTAGCCGGAATACCTCGACGATACTCAGATTTTCCTGATAGTTACTTAACATGAAATATTGTATCTACTTTAGGTAGAACAATTTCACTATTTGCTATTTTATACTTTTTGTTTATTATTTGAGAAAGTATAATTACTCAACGAACTCCTGCTTTTCCTATACAATTATCTTCATCTATTGAATGATACCACACATTACCTCCAGCAGAACACACATATGATTTTCTTATGTATTATTTTTAATTTTTTTAGGAGGAATATTAATTTTATTTATTTATGTTACTTCATTATCTTCAAACGAAATATTTTCTATATCTKTTAGTTTATCATTATTTAGAATTTTTATAATTTCAATTATATTTTTATTATTTTTTATTTTAGATAAATCATTAATAGAACAATTTATTTTAAATATAGAAACAGAAAAATTATCAATAATAAATAATTTAATTAATGAAAATATTTTATCTTTAAATAAAATATATAATTTTCCTACAAATTTAATTACTTTACTATTAATTAATTATTTATTTTTAACACTACTAGTAACTGTAAAAATTACAAAAAAA
>33_sca4
ATTAGCCGGAATACCTCGACGATACRCAGATTTTCCTGATAGTTACTTAACATGAAATATTGTATCTACTTTAGGTAGAACAATTTCACTATTTGCTATTTTATACTTTTTATTTATTATTTGAGAAAGTATAATTACTCAACGAACCCCTGCTTTTCCTATACAATTATCTTCATCTATTGAATGATACCACACATTACCTCCAGCAGAACACACATATGATTTTCTTATGTATTATTTTTAATTTTTTTAGGAGGAATATTAATTTTATTTATTTATGTTACTTCATTATCTTCAAACGAAATATTTTCTATATCTTTTAGTTTATCATTATTTAGAATTTTTATAATTTCAATTATATTTTTATTATTTTTTATTTTAGATAAATCATTAATAGAACAATTTATTTTAAATATAGAAACAGAAAAATTATCAATAATAAATAATTTAATTAATGAAAATATTTTATCTTTAAATAAAATATATAATTTTCCTACAAATTTAATTACTTTACTATTAATTAATTATTTATTTTTAACACTACTAGTAACTGTAAAAATTACAAAAAAA
>38_nemo1
ATTAGCTGGAATACCACGACGATACTCAGATTTTCCTGATAGTTATTTAACATGAAATATTGTATCTACCTTAGGTAGAACAATTTCATTATTTGCTATTTTATACTTTTTATTTATTATTTGAGAAAGTATAATTACTCAACGAACTCCTGCTTTTCCTATACAATTATCTTCATCTATTGAATGATATCATACATTACCTCCAGCAGAACATACATATGATTTTCTTATGTATTATTTTTAATTTTTTTAGGAGGAATATTAATTTTATTTATTTATGTCACTTCCTTATCTTCAAACGAAATATTTTCTATGTCTTTTAGTTTATCTTTGTTTAGAATTTTTACAATTTCAATTTTATTTTTATTATTTTTTATTTTAGACAAATCATTAATAGAACAATTTATTTTAAATATAGAAACAGAAAAATTATCATTAATAAATAATTTAATTAACGAAAATATTTTATCTTTAAATAAAATATATAACTTTCCTACAAATTTAATTACTCTATTACTAATTAATTATTTGTTTTTAACACTATTAGTAACCGTAAAAATTACAAAAAAA
>39_nemo3
ATTAGCTGGAATACCACGACGATATTCAGATTTTCCTGATAGTTATTTAACATGAAATATTGTATCTACCTTGGGTAGAACAATTTCATTATTTGCTATTTTATACTTTTTATTTATTATTTGAGAAAGTATAATTACTCAACGAACTCCTGCTTTTCCTATACAGTTATCTTCATCTATTGAATGATATCATACATTGCCTCCAGCAGAACATACATATGATTTTCTTATGTATTATTTTTAATTTTTTTAGGAGGAATATTGATTTTATTTATTTATGTTACTTCTTTATCTTCAAACGAAATATTTTCTATGTCTTTTAGTTTATCTTTATTTAGAATTTTTACAATTTCAATTTTATTTTTATTGTTTTTTATTTTAGACAAATCATTAATAGAACAATTTATTTTAAATATAGAAACAGAAAAATTATCATTAATAAATAATTTAATTAACGAAAATATTTTATCTTTAAATAAAATATATAACTTTCCTACAAATTTAATTACTCTATTGTTAATTAATTATTTGTTTTTAACACTATTAGTAACCGTAAAAATTACAAAAAAA
>40_nemo4
ATTAGCCGGAATACCTCGACGATACTCAGATTTTCCTGATAGTTACTTAACATGAAATATTGTATCTACTTTAGGTAGAACAATTTCACTATTTGCTATTTTATACTTTTTATTTATTATTTGAGAAAGTATAATTACTCAACGAACCCCTGCTTTTCCTATACAATTATCTTCATCTATTGAATGATACCACACATTACCTCCAGCAGAACACACATATGATTTTCTTATGTATTATTTTTAATTTTTTTAGGAGGAATATTGATTTTATTTATTTATGTTACTTCCTTATCTTCAAACGAAATATTTTCTATGTCTTTTAGTTTATCTTTATTTAGAATTTTTACAATTTCAATTTTATTTTTATTGTTTTTTATTTTAGACAAATCATTAATAGAACAATTTATTTTAAATATAGAAACAGAAAAATTATCATTAATAAATAATTTAATTAACGAAAATATTTTATCTTTAAATAAAATATATAACTTTCCTACAAATTTAATTACTCTATTATTAATTAATTATTTATTTTTAACACTATTAGTAACCGTAAAAATTACAAAAAAA
>26_bala1
ATTAGCAGGAATACCTCGACGATACTCGGATTTTCCTGATAGTTACTTAACATGAAATATTGTATCTACTTTAGGTAGAACAATTTCACTATTTGCTATTTTATACTTTTTATTTATTATCTGAGAAAGTATAATTACTCAACGAACTCCTGCTTTTCCTATACAACTTTCTTCATCTATTGAATGATACCATACATTACCACCAGCAGAGCACACATACGATTTTCTTATGTATTATTTTTAATTTTTTTAGGAGGAATATTAATTTTATTTATTTATGTTACTTCATTATCTTCAAACGAAATATTTTCTATATCTTTTAGTTTATCATTATTTAGATTTTTTATAATTTCAATTTTATTTATATTATTTTTTATTTTGGATAAATCATTAATAGAACAATTTATTTTAAATATAGAAACAGAAAAATTATCTATAATGAATAATTTAATTAATGAAAATATTTTATCTTTAAATAAAATATATAATTTTCCTACAAATTTAATTACTTTACTATTAATTAATTACTTATTTTTAACACTACTAGTAACCGTAAAAATTACAAAAAAA
>27_bala2
ATTAGCAGGAATACCTCGACGATACTCGGATTTTCCTGATAGTTACTTAACATGAAATATTGTATCTACTTTAGGTAGAACAATTTCACTATTTGCTATTTTATACTTTTTATTTATTATCTGAGAAAGTATAATTACTCAACGAACTCCTGCTTTTCCTATACAACTTTCTTCATCTATTGAATGATATCACACATTACCCCCAGCAGAACACACATACGATTTTCTTATGTATTATTTTTAATTTTTTTAGGAGGAATATTAATTTTATTTATTTATGTTACTTCATTATCTTCAAACGAAATATTTTCTATATCTTTTAGTTTATCATTATTTAGATTTTTTATAATTTCAATTTTATTTATATTATTTTTTATTTTAGATAAATCATTAATAGAACAATTTATTTTAAATATAGAAACAGAAAAATTATCTATAATAAATAATTTAATTAATGAAAATATTTTATCTTTAAATAAAATATATAATTTTCCTACAAATTTAATTACTTTACTATTAATTAATTACTTATTTTTAACACTACTAGTAACCGTAAAAATTACAAAAAAA
>28_bala3
ATTAGCAGGAATACCTCGACGATACTCGGATTTTCCTGATAGTTACTTAACATGAAATATTGTATCTACTTTAGGTAGAACAATTTCTCTATTTGCTATTTTATACTTTTTATTTATTATCTGAGAAAGTATAATTACTCAACGAACTCCTGCTTTTCCTATACAACTTTCTTCATCTATTGAATGATACCATAANTTACCACCnnnnnnnnnnnnnnnnnATTTTCTTATGTATTATTTTTAATTTTTTTAGGAGGAATATTAATTTTATTTATTTATGTTACTTCATTATCTTCAAACGAAATATTTTCTATATCTTTTAGTTTATCATTATTTAGATTTTTTATAATTTCAATTTTATTTATATTATTTTTTATTTTGGATAAATCATTAATAGAACAATTTATTTTAAATATAGAAACAGAAAAATTATCTATAATGAATAATTTAATTAATGAAAATATTTTATCTTTAAATAAAATATATAATTTTCCTACAAATTTAATTACTTTACTATTAATTAATTACTTATTTTTAACACTACTAGTAACCGTAAAAATTACGAAAAAA
>43_mirans1
ATTAGCAGGAATACCACGACGATATTCAGATTTTCCTGATAGTTATTTAACATGAAATATTGTTTCAACTTTAGGTAGAACAATTTCATTATTTGCTATTTTATACTTTTTATTTATTATTTGAGAAAGTATAATTACTCAACGAACCCCTGCTTTTCCAATACAACTTTCTTCATCTATTGAGTGATATCATCCATTACCTCCAGCAGAACATACTTATGATTTTCTTATGTATTATTTTTAATTTTTTTAGGGGGTATATTAATTTTATTTATTTACGTAACTTCTTTATCTTCAAATGAAATATTTTCAATATCTTTTAGTTTATCATTATTTAGATTTTTTGTAATTTCAATCATACTTTTATTAATTTTTATTTTAGATAAATCTTTAACAGAACAATTTATTTTAAATATAGAAATAGAAAAATTATCAATAATAAATAATTTAATTAATGAAAATGTTTTATCTTTAAATAAAATATATAATTTTCCTACTAATTTAATTACTTTACTACTAATTAATTATTTATTTTTAACACTATTAGTAGTTGTAAAAATTACAAAAAAA
>44_mirans3
ATTAGCGGGAATACCACGACGATACTCAGATTTTCCTGATAGTTATTTAACATGAAATATTGTTTCAACTTTAGGTAGAACAATTTCATTATTTGCTATTTTATACTTTTTATTTATTATTTGAGAAAGTATAATTACTCAACGAACCCCTGCTTTTCCAATACAACTTTCTTCATCTATTGAGTGATATCACCCATTACCCCCAGCAGAACATACTTATGATTTTCTTACGTATTATTTTTAATTTTTTTAGGGGGTATACTAATTTTATTTATTTACGTAACTTCTTTATCTTCAAATGAAATATTTTCAATATCTTTTAGTTTATCATTATTTAGATTTTTTGTAATTTCAATCATACTTTTATTAATTTTTATTTTAGATAAATCTTTAACAGAACAATTTATTTTAAATATAGAAATAGAAAAATTATCAATAATAAATAATTTAATTAATGAAAATGTTTTATCTTTAAATAAAATATATAATTTTCCCACTAATTTAATTACTTTACTACTAATTAATTATTTATTTTTAACACTATTAGTAGTTGTAAAAATTACAAAAAAA
>45_sulawes
ATTAGCGGGTATGCCTCGACGATATTCAGATTTTCCTGATAGTTATTTAACATGAAATATTGTTTCTACTTTAGGTAGAACAATTTCATTATTTGCTATTTTATATTTCTTATTTATTATTTGAGAAAGTATAATTACTCAACGAACTCCTGCTTTTCCAATACAACTTTCTTCATCTATCGAATGATATCACCCAYTGCCTCCAGCAGAACACACATATGATTTTCTTATATCTTATTTTTAATTTTTTTAGGAGGAATATTAATTTTATTTATTTATGTTACTTCCCTATCTTCAAATGAAATATTTTCTATATCTTTTAGTTTATCATTATTTAGATTTTTTATAATTTCAACAATATTTTTATTATTTTTTATTTTAGATAAATCATTAATTGAACAATTTATTTTAAATATAGAAATAGAAAAATTATCAATAATAGATAATTTAATTAATGAAAATACATTATCTTTAAATAAAATATATAATTTTCCTACAAACTTAATTACTTTATTATTAATTAATTATTTATTTTTAACATTATTAGTAACTGTAAAAATTACAAAAAAA
>46_maca1
STTAGCTGGAATACCCCGACGATACTCAGATTTTCCTGATAGTTATTTAACATGAAATATTGTTTCTACTCTAGGTAGAACTATCTCATTATTTGCTATTTTATAYTTTTTATTTATTATTTGAGAAAGTATAATTACTCAACGAACTCCTGCATTTCCTATACAACTATCTTCATCTATTGAATGATACCATACACTTCCCCCGGCAGAACACACATATGATTTTCTTATGTATTATTTTTAATTTTTTTAGGAGGAATATTAATTTTATTTATTTATGTTACTTCATTGTCATCAAATGAAATATTTTCAATATCTTTTAGCTTATCTTTATTTAGATTTTTTGTTATTTTAATAATATTTATAACATTTTTTATTTTAGATAAATCTTTAATAGAACAATTTATTTTAAATATAGAAATAGAGAAATTATCAATCATAAATAATTTAATTAATGAAAATATTTTATCTTTAAATAAAATATACAATTTCCCTACAAATTTAATTACTTTAATATTAATTAATTATTTATTTTTAACGTTATTGGTAACAGTAAAAATTACAAAAAAA
>47_maca2
TTTAGCTGGAATACCTCGACGATACTCAGATTTTCCTGATAGTTATTTAACATGAAATATTGTATCTACTTTAGGTAGAACTATCTCATTATTTGCTATTTTATATTTTTTATTTATTATTTGAGAAAGTATAATTACTCAACGAACTCCTGCATTTCCTATACAACTTTCTTCATCTATTGAATGATACCATACACTTCCCCCAGCAGAACACACATATGATTTTCTTATGTATTATTTTTAATTTTTTTAGGGGGAATATTAATTTTATTTATTTATGTTACTTCATTATCATCAAATGAAATATTTTCAATATCTTTTAGCTTATCTTTATTTAGATTTTTTATAATTTTAATTATATTTATAACATTTTTTATTCTAGACAAATCTTTAATAGAACAATTTATTTTAAATATAGAAATAGAAAAATTATCAACTATAAATAATTTAATTAATGAAAATATTTTATCTTTAAATAAAATATACAATTTCCCTACAAATTTAATTACTTTAATATTAATTAATTATTTATTTTTAACGTTATTGGTAACTGTAAAAATTACAAAAAAA
>48_maca356
TTTAGCTGGAATACCTCGACGATACTCAGATTTTCCTGATAGTTATTTAACATGAAATATTGTATCTACTTTAGGTAGAACTATCTCATTATTTGCTATTTTATATTTTTTATTTATTATTTGAGAAAGTATAATTACTCAACGAACTCCTGCATTTCCTATACAACTTTCTTCATCTATTGAATGATACCATACACTTCCCCCAGCAGAACACACATATGATTTTCTTATGTATTATTTTTAATTTTTTTAGGGGGAATATTAATTTTATTTATTTATGTTACTTCATTATCATCAAATGAAATATTTTCAATATCTTTTAGCTTATCTTTATTTAGATTTTTTATTATTTTAATTATATTTATAACATTTTTTATTCTAGACAAATCTTTAATAGAACAATTTATTTTAAATATAGAAATAGAAAAATTATCAACTATAAATAATTTAATTAATGAAAATATTTTATCTTTAAATAAAATATACAATTTCCCTACAAATTTAATTACTTTAATATTAATTAATTATTTATTTTTAACGTTATTGGTAACTGTAAAAATTACAAAAAAA
>18_taka101
ATTAGCCGGGATACCTCGACGATACTCAGATTTTCCTGATAGTTATTTAACATGAAATATTGTATCTACTTTAGGTAGAACAATTTCACTATTTGCTATTTTATACTTTTTATTTATTATTTGAGAAAGTATAATTACTCAACGAACTCCTGCTTTTCCTATACAACTATCTTCATCTATTGAATGATACCACACATTACCCCCAGCAGAACACACATACGnnnnnnnnnnnnnnnnnnnnnnnnnnnnnnAGGAGGAnTATTAATTTTATTTATTTATGTTACTTCATTAnnnnnnnnnnnnnnnnnTTCTATATCTTTTAGTTTATCATTATTTAGAATTTTTATAATTTCAATTATATTTTTATTATTTTTTATTTTAGATAAATCGTTAATAGAACAATTTATTTTAAATATAGAAACAGAAAAATTATCAATAATAAATAATTTAATTAATGAAAATATTTTATCTTTAAATAAAATATATAATTTTCCTACAAATTTAATTACTTTACTATTAATTAATTATTTATTTTTAACCCTACTAGTAACTGTAAAAATTACAAAAAAA
>19_taka284
ATTAGCCGGGATACCTCGACGATACTCAGATTTTCCTGATAGTTATTTAACATGAAATATTATATCTACTTTAGGTAGAACAATTTCACTATTTGCTATTTTATACTTTTTATTTATTATTTGAGAAAGTATAATTACTCAACGAACTCCTGCTTTTCCTATACAACTATCTTCATCTATTGAATGATACCACACATTACCCCCAGCAGAACACACATACGATTTnCATnnnnnnnnnnnnnnnnnnnnnnnnnnGGAnnAnTAnnnnnnnnnAnTTATGTTACTTCATTATCTnnnnACGAAATATTTTCTATATCTTTTAGTTTATCATTATTTAGAATTTTTATAATTTCAATTATATTTTTATTATTTTTTATTTTAGATAAATCGTTAATAGAACAATTTATTTTAAATATAGAAACAGAAAAATTATCAATAATAAATAATTTAATTAATGAAAATATTTTATCTTTAAATAAAATATATAATTTTCCTACAAATTTAATTACTTTACTATTAATTAATTATTTATTTTTAACCCTACTAGTAACTGTAAAAATTACAAAAAAA
>20_taka6
ATTAGCCGGGATACCTCGACGATACTCAGATTTTCCTGATAGTTATTTAACATGAAATATTGTATCTACTTTAGGTAGAACAATTTCACTATTTGCTATTTTATACTTTTTATTTATTATTTGAGAAAGTATAATTACTCAACGAACTCCTGCTTTTCCTATACAACTATCTTCATCTATTGAATGATATCACACATTACCTCCAGCAGAACACACATACGATTTTCTTATGTATTATTTTTAATTTTTTTAGGGGGAATATTAATTTTATTTATTTATGTTACTTCATTGTCTTCAAACGAAATATTTTCTATATCTTTTAGTTTATCATTATTTAGAATTTTTATAATTTCAATTATATTTTTATTATTTTTTATTTTAGATAAATCGTTAATAGAACAATTTATTTTAAATATAGAAACAGAAAAATTATCAATAATAAATAATTTAATTAATGAAAATATTTTATCTTTAAATAAAATATATAATTTTCCTACAAATTTAATTACTTTACTATTAATTAATTATTTATTTTTAACCCTACTAGTAACTGTAAAAATTACAAAAAAA
>21_taka7
ATTAGCCGGAATACCTCGACGATACTCAGATTTTCCTGATAGTTATTTAACATGAAATATTGTATCTACTTTAGGTAGAACAATTTCACTATTTGCTATTTTATACTTTTTATTTATTATTTGAGAAAGTATAATTACTCAACGAACTCCTGCTTTTCCTATACAACTATCTTCATCTATTGAATGATATCACACATTACCTCCAGCAGAACACACATACGATTTTCTTATGTATTATTTTTAATTTTTTTAGGAGGAATATTAATTTTATTTATTTATGTTACTTCATTATCTTCAAACGAAATATTTTCTATATCTTTTAGCTTATCATTATTTAGAATTTTTATAATTTCAATTATATTTTTACTATTTTTTATTTTGGATAAATCGTTAATAGAACAATTTATTTTAAATATAGAAACAGAAAAATTATCAATAATAAATAATTTAATTAATGAAAATATTTTATCTTTAAATAAAATATATAATTTTCCTACAAATTTAATTACTTTACTATTAATTAATTATTTATTTTTAACCTTACTAGTAACTGTAAAAATTACAAAAAAA
>22_taka103
ATTAGCCGGGATACCACGACGATACTCAGATTTTCCTGATAGTTATTTAACATGAAATATTGTATCTACTTTAGGTAGAACAATTTCACTATTTGCTATTTTATACTTTTTATTTATTATTTGAGAAAGTATAATTACTCAACGAACTCCTGCTTTTCCTATACAACTATCTTCATCTATTGAATGATATCACACATTACCTCCAGCAGAACACACATACGnnnnnnnnnnnnnnnnnnnnnnnnnnnnnnnnnnnnnnnnnnnnnnnnAnnAATTTAAGTTACTTCATTATCTTCnnACGAAnTAnTTTCTATATCTTTTAGTTTATCATTATTTAGAATTTTTATAATTTCAATTATATTTTTATTATTTTTTATTTTGGATAAATCGTTAATAGAACAATTTATTTTAAATATAGAAACAGAAAAATTATCAATAATAAATAATTTAATTAATGAAAATATTTTATCTTTAAATAAAATATATAATTTTCCTACAAATTTAATTACTTTACTATTAATTAATTATTTATTTTTAACCCTACTAGTAACTGTAAAAATTACAAAAAAA
>23_latens2
ATTAGCCGGAATACCTCGACGATACTCAGATTTCCCTGATAGTTATTTAACATGAAATATTGTATCTACTTTAGGTAGAACAATTTCATTATTTGCTATTTTATACTTTTTATTTATTATTTGAGAAAGTATAATTACTCAACGAACTCCAGCTTTCCCTATACAATTATCTTCATCAATTGAATGATATCACACATTACCTCCAGCAGAACATACTTATGATTTTCTTATGTATTGTTTTTAATTTTTTTAGGAGGAATATTAATTTTATTTATTTATGTTACTTCATTATCTTCAAACGAAATATTTTCTATATCTTTTAGTTTATCATTATTCAGATTTTTTATAATTTCAATTATATTTTTATTATTTTTTATTTTAGATAAATCATTAATAGAACAATTTATTTTAAATATAGAAACAGAAAAATTATCAATAATAAATAATTTAATTAATGAAAATATTTTATCTTTAAATAAAATATATAATTTTCCTACAAATTTAATTACTTTATTACTAATTAATTATTTATTTTTAACTTTATTAGTAACTGTAAAAATTACAAAAAAA
>24_latens4
ATTAGCCGGAATACCTCGACGGTACTCAGATTTCCCTGATAGTTATTTAACATGAAATATTGTATCTACTTTAGGTAGAACAATTTCATTATTTGCTATTTTATATTTTTTATTTATTATTTGAGAAAGTATAATTACTCAACGTACCCCAGCTTTCCCTATACAATTATCTTCATCAATTGAATGATATCACACATTACCTCCAGCAGAACACACTTACGATTTTCTTATGTATTATTTTTAATTTTTTTAGGAGGAATATTAATTCTATTTATTTATGTTACTTCATTATCTTCAAACGAAATATTTTCTATATCTTTTAGTTTATCATTATTCAGATTTTTTATAATTTCAATTATATTTTTATTATTTTTTATTTTAGACAAATCATTAATAGAACAATTTATTTTAAATATAGAAACAGAAAAATTATCAATAATAAATAATTTAATTAATGAAAATATTTTATCTTTAAATAAAATATATAATTTTCCTACAAATTTAATTACTTTATTACTAATTAATTATTTATTTTTAACTTTATTAGTAACTGTAAAAATTACAAAAAAA
>25_leucos12
ATTAGCCGGTATACCTCGACGATACTCGGATTTCCCTGATAGTTATTTAACATGAAATATTGTATCTACTTTAGGTAGAACAATTTCATTATTTGCTATTTTATACTTTTTATTTATTATTTGAGAAAGTATAATTACTCAACGAACTCCGGCTTTCCCTATACAATTATCTTCATCAATTGAATGATACCATACACTACCTCCAGCAGAACATACTTACGATTTTCTTATGTATTATTTTTAATTTTTTTAGGAGGAATATTAATTTTATTTATTTATGTTACTTCATTATCTTCAAATGAAATATTTTCTATATCTTTTAGTTTATCATTATTTAGATTATTTATAATTTCAATTATATTTTTATTATTTTTTATTTTAGATAAATCATTAATAGAACAATTTATTTTAAATATAGAAACAGAAAAATTATCAATAATAAATAATTTAATTAATGAAAATATTTTATCTTTAAATAAAATATATAATTTCCCTACGAATTTAATTACTTTATTACTAATTAATTATTTATTTTTAACCTTATTAGTAACTGTAAAAATTACAAAAAAA
>49_gambiae
TTTAGCCGGAATACCTCGACGATATTCAGACTTTCCAGATAGCTATTTAACATGAAATGTAGTTTCTTCTTTAGGTAGTACAATCTCATTATTCGCTATTTTATACTTTTTATTTATTATTTGAGAAAGTATAATCACTCAACGAACTCCAGCTTTCCCTATACAATTATCATCATCAATTGAATGATACCATACCCTTCCTCCTGCAGAACATACTTATGATTTTCTTATGTATTATTTTTAATTTTTTTAGGAGGAATACTAATTTTATTTATTTATGTTACTTCATTATCATCAAATGAAATATTTACTATATCTTTTAAATTAACAATATTTAGATTAGTTTTATTTTCTCTTAGTATAGTAATTTTCTTTATTTTAGATAAAACTTTGATTGAACAATTTATTATTAATATAGAAATAGAAAAATTTTCAATAACAAATAATTTAATTAACGAAAATATTTTATCATTAAATAAAATATACAATTTTCCTACAAATTTAATTACATTACTACTAATTAATTATTTATTTCTTACTTTATTAGTAACAGTAAAAATTACAAAAAAA
>50_quadrimacu
GTTGGCCGGAATACCTCGACGATACTCAGATTTTCCAGATAGTTACTTAGCATGAAATATTGTATCATCTTTAGGAAGAACAATTTCTTTATTTGCTATTTTATACTTTTTATTTATTATTTGAGAAAGTATAATTACACAACGAACACCAGCATTCCCAATACAACTTTCTTCATCAATTGAGTGATACCACACCCTACCCCCTGCAGAACATACTTATGATTTTCTTATGTATTATTTTTAATTTTTTTAGGAGGAATACTAATTTTATTTATTTATGTACACTCCTTATCTTCAAATGAAATATTTACTATATCTTTTAATTTAACAACATTAAGATTATTAATTTTTTTTTTAATAACCTTATTTTTTTTTATTATTGATAAATCATTAATTGAACAATTTATCTCAAATATAGAGATAGAAATATTTTCATTTAATAATAATTTAATCAATGAAAATATTTTATTTTTAAATAAAATATATAATTTTCCAACAAATTTAATTACTTTATTATTAATTAATTATTTATTTTTAACCCTTCTTGTAACTGTAAAAATTACAAAAAAA
>51_albimanus
ATTAGCTGGAATACCTCGACGATACTCTGATTTTCCTGACAGTTACTTAACTTGAAATATTGTATCTTCATTAGGTAGAACAATTTCATTATTTGCTATTTTATACTTCTTATTTATTATTTGAGAAAGTATAATTACTCAACGTACTCCTGCATTCCCAATACAATTATCTTCTTCTATTGAATGATATCATACATTACCCCCTGCAGAACATACATATGATTTTCATATGTATTATTTTTAATTTTTTTAGGGGGAATACTAATTTTATTTATTTACGTAACATCATTATCTTCAAATGAAATATTTTCTATGTCATTTAGATTAACTTTAATTAGATTAATTATTTTTTCAATTTTTACAATTGTATTTTTTATAATCGATAAATCACTGATTGAACAATTTATTACAAATATAGAAATAGAAAAATTATCTAATATAAATAATTTAATTAATGAAAATATTTTATCTTTAAACAAAATATATAATTTTCCAACAAATTTAATTACATTACTTTTAATTAATTATCTATTTTTAACTTTATTAGTAACTGTAAAAATTACTAAAAAA
>52_aquasalis
ATTAGCAGGAATACCTCGACGATACTCTGATTTTCCTGATAGTTATTTAACTTGAAATATTGTTTCTTCTTTAGGAAGAACAATTTCATTATTTGCTATTTTATACTTTTTATTTATTATTTGAGAAAGTATAATTACTCAACGAACGCCAGCATTCCCAATGCAATTATCTTCATCTATTGAATGATATCATACTCTTCCTCCTGCAGAACACACTTATGATTTTCATATGTTTTATTTTTAATTTTTTTAGGAGGAATATTAATTTTATTCATTTATGTTACATCATTATCATCAAATGAAATATTTTCAATATCATTTAGATTAACAACAATTAGTTTAATTATTTTTTCTATTTTTACTATTTTATTTTTTATTATTGATAAATCTCTAATTGATCAATTTATTACAAATATAGAAATAGAAAAATTATCTAATTTAAATAATTTAATTAATGAAAATATTTTATCACTAAATAAAATATATAATTTTCCAACTAACTTAATTACATTACTTTTAATTAATTATTTATTTTTAACTTTATTAGTAACTGTAAAAATTACTAAAAAA
